# Supplementary material for: Longitudinal Monitoring of DNA Viral Loads in Transplant Patients Using Quantitative Metagenomic Next-Generation Sequencing
Source: Pathogens. 2022 Feb 11;11(2):236. doi: 10.3390/pathogens11020236 (PMC8874692; doi:10.3390/pathogens11020236)
Supplement: Supplementary file 1 [file pathogens-11-00236-s001.zip]

Archive with 2 entries (2 files):
- NEW_Supplementary_Figure S1.pdf
- NEW_Supplementary_Table S1_09-02.pdf
